# Supplementary material for: Touch Imprint Intraoperative Flow Cytometry as a Complementary Tool for Detailed Assessment of Resection Margins and Tumor Biology in Liver Surgery for Primary and Metastatic Liver Neoplasms
Source: Methods Protoc. 2021 Sep 15;4(3):66. doi: 10.3390/mps4030066 (PMC8482241; doi:10.3390/mps4030066)
Supplement: Supplementary file 1 [file mps-04-00066-s001.zip]

Archive with 1 entries (1 files):
- mps-1340770-supplementary.pdf
